# Supplementary material for: Characterization of human stem cell-derived hepatic stellate cells and liver sinusoidal endothelial cells during extended in vitro culture
Source: Front Bioeng Biotechnol. 2023 Jul 25;11:1223737. doi: 10.3389/fbioe.2023.1223737 (PMC10408301; doi:10.3389/fbioe.2023.1223737)
Supplement: Supplementary file 2 [file Table2.XLSX]

## Sheet: HSC differentiation
	Related to figure 1.
			Normalized to PSC samples (day 0 of differentiation)
	Cell line	Day of differentiation	ALCAM			PDGFR-β			DESMIN			LRAT			NCAM1			OCT3/4
	sc-HSC_1	0	0.955712	1	1.05163	0.943	1	0.927968	1.06391	1	0.931172	0.868091	1	0.910738	1.04467	1	1.054		1	1.02723
		6	2.07797	2.17925	2.41987	5.1304	5.18889	5.04507	1.91423	2.03671	2.17782	0.0544962	0.0562484	0.0618913	4.99385	5.06652	5.04961	0.135225	0.130205	0.150715
		12	5.23084	5.22012	4.81069	7.85878	8.10247	8.09266	16.9572	19.5882	17.2023	0.155612	0.163092	0.14326	3.78586	3.75428	4.19082	0.00593379	0.00853083	0.00759571
	sc-HSC_2	0	1	0.952584	0.901248	1	1.00508	1.03482	1	0.937463	0.924281	1	0.847657	0.953184	1	1.11543	0.828974	1	1.04134	1.10337
		6	3.11694	2.82851	3.1128	11.2646	10.604	10.498	5.48392	5.79406	6.1881	0.0540642	0.0593916	0.0541572	4.71535	3.22201	3.31624	0.680615	0.621559	0.669229
		12	5.58777	4.71687	4.44632	30.128	22.416	21.15	4.21823	5.96354	5.36353	0.126497	0.207248	0.144755	3.30685	3.22073	3.94777	0.0167543	0.019752	0.011287
	sc-HSC_3	0	1	1.13886	1.07036	1	1.14291	1.12378	1	1.1378	1.07849	1	1.15307	1.10055	1	0.907414	0.884871	1	1.06998	1.07989
		6	2.04939	2.06268	2.3564	10.9807	10.4551	10.7193	4.24607	3.71624	4.06457	0.158653	0.154657	0.17829	0.726267	0.783204	0.6589	1.64452	1.55078	1.78909
		12	3.96875	3.12462	3.11839	6.4439	4.39579	5.58378	0.0368153	0.0508603	0.0929321	0.0463168	0.0400471	0.0493844	2.71169	3.13291	2.52737	0.0246423	0.0269435	0.033385
	sc-HSC_4	0	1	0.970836	0.950137	1	0.971168	1.07957	1	1.2967	1.18425	1	1.03407	1.16073	1	1.16879	1.22897		1.07721	1.15726
		6	1.88615	1.73163	1.98978	4.30222	3.86425	4.17187	2.42014	2.34179	2.52472	0.0753704	0.061452	0.0585357	3.88413	3.81052	3.91725	0.76373	0.709211	0.814845
		12	3.06908	3.14941	2.97273	3.67951	3.45568	2.89671	3.14304	3.82853	1.49969	0.129738	0.153756	0.0981751	2.53244	2.79301	2.29291	0.0078912	0.00792525	0.00736543
			Normalized to a sample of pre-plated pHSCs
	Cell line	Day of differentiation	ALCAM			PDGFR-β			DESMIN			LRAT*			NCAM1			ACTA2			COL1α1
	sc-HSC_1	12	2.34561	2.34081	2.15721	1.10349	1.13771	1.13633	4.94818	5.7159	5.0197	93.3126	97.798	85.9056	7.01224	6.95376	7.76233	0.250932	0.246191	0.24581	1.32537	1.35141	1.32103
	sc-HSC_2	12	2.592	2.445	2.323	2.14	1.924	1.88	0.998	1.365	1.349	50.313	72.23	61.055	21.727	28.179	27.793	0.268	0.265	0.229	0.802	0.745	0.651
	sc-HSC_3	12	1.399	1.127	1.276	0.625	0.46	0.724	0.029	0.024	0.019	22.443	20.887	13.314	17.09	26.906	15.172	0.173	0.19	0.117	0.225	0.44	0.145
	sc-HSC_4	12	1.00864	1.03504	0.976975	0.70609	0.663139	0.555873	0.77314	0.941759	0.368901	32.1042	42.9022	29.6724	5.08569	5.60896	4.60464	0.0526831	0.0576968	0.0379542	0.23375	0.248463	0.215514
	pHSC	0	1			1			1			1	0.501	0.726	1			1			1
												1	0.715131	1.69725
			*No detection of LRAT in the pre-plating of pHSCs. The values in the table are from pHSCs cultured for 5 days in HSC expansion medium.
			Red and blue numbers: Color coding of which LRAT values are normalized to which.

## Sheet: HSC activation
		Related to figure 1
			sc-HSC_1
			ACTA2			COL1α1			TIMP1			LOXL2			SMAD7
	24h	Control	1	0.789	0.986116	1	0.610914	0.789291	1	0.719841	0.881259	1	0.787269	0.936957	1	0.918063	0.989703
		TGF-β	2.36332	2.22976	2.66354	1.0092	0.878003	1.11885	0.984933	0.823169	1.01646	1.24675	1.14634	1.31946	1.06621	1.02425	1.06192
	48h	Control	1	0.923671	0.924893	1	0.36033	0.602915	1	0.814437	0.987118	1	0.464313	0.666997	1	0.811964	0.867713
		TGF-β	2.71152	2.69991	2.80949	1.02776	1.51197	2.04629	1.25043	1.77014	2.05637	1.16748	1.67082	1.93034	1.09625	1.26665	1.48798
			sc-HSC_2
			ACTA2			COL1α1			TIMP1			LOXL2			SMAD7
	24h	Control	1	0.71198	0.804345	1	0.579631	0.596868	1	0.674672	0.747302	1	0.451565	0.709693	1	0.86709	0.842952
		TGF-β	1.00746	1.47771	1.44824	0.758535	0.629303	1.55514	0.731913	0.726709	1.48737	0.665394	0.767171	1.95857	1.03075	0.846284	1.00751
	48h	Control	1	1.09123	1.15113	1	0.996831	1.19418	1	1.50446	1.45301	1	0.974861	1.19927	1	1.04752	1.14268
		TGF-β	1.74157	1.74291	2.1216	1.305	1.52293	1.69875	1.33264	2.15379	2.07562	0.98887	1.14255	1.24252	1.29359	1.31479	1.28753
			sc-HSC_3
			ACTA2			COL1α1			TIMP1			LOXL2			SMAD7
	24h	Control	1	1.2043	0.866012	1	1.49238	1.00254	1	1.16745	1.18356	1	0.954132	0.953968	1	0.506134	0.548304
		TGF-β	1.94271	1.25741	0.854576	1.0452	1.6148	1.39851	0.865476	1.59335	1.29959	0.56709	0.820361	1.28677	0.751882	0.726938	0.753964
	48h	Control	1	1.52926	1.29284	1	1.06444	0.864924	1	1.2305	0.932054	1	1.06733	1.11141	1	0.934821	0.930987
		TGF-β	1.814	2.71698	2.06118	1.66242	1.66245	1.7088	0.730616	1.24763	1.05356	0.817871	0.942358	1.05428	1.4329	1.30326	1.60406
			sc-HSC_4
			ACTA2			COL1α1			TIMP1			LOXL2			SMAD7
	24h	Control	1	0.964812	0.840915	1	1.02203	0.70588	1	0.759689	1.02455	1	1.00562	0.795035	1	0.939218	0.826792
		TGF-β	2.22079	1.57088	2.62424	1.46336	1.29501	1.68177	1.64874	1.57979	1.42103	1.05258	0.888634	1.15473	1.20334	1.13401	1.09773
	48h	Control	1	1.2092	1.01603	1	1.07316	0.760602	1	1.11646	0.835116	1	1.00253	0.949924	1	1.09948	1.04019
		TGF-β	2.28894	3.36179	3.42457	1.3737	1.19719	1.65331	0.78412	1.12145	1.00602	1.12073	0.911608	1.19039	1.2076	1.0313	1.16789

## Sheet: Sheet2
				sc-HSC_1
	Day of treatment	Treatment	Activation	ACTA2			SMAD7			LOXL2			TIMP1			COL1a1
	-	Post-diff (day 0)	No treatment	1	1.35267	1.15873	1	1.12906	0.860636	1	1.15017	0.890852	1	0.735144	0.715698	1	0.934856	1.06962
	5	Untreated	Control	3.81485	4.32435	4.64288	0.641458	0.750038	0.586729	1.58808	2.54006	1.69393	0.434789	0.677028	0.462942	1.37624	1.78016	1.47315
			TGF-β	5.73362	5.33973	5.02325	0.791357	0.675467	0.781287	2.11167	1.95085	2.29614	0.651495	0.797506	0.605673	1.80032	1.79503	1.90579
		DAPT	Control	3.12245	4.65382	3.28777	0.806281	0.905049	0.595664	1.45922	3.09132	1.82517	0.476047	0.945478	0.510248	1.08553	1.88222	1.30063
			TGF-β	3.55293	4.58455	4.47951	0.620294	0.708744	0.750018	1.64096	1.75174	1.70719	0.475502	0.686364	0.494474	1.39854	1.70917	1.43106
	14	Untreated	Control	4.83669	5.12104	4.68785	0.812269	0.376913	0.722109	4.22995	3.50061	3.95654	0.662637	0.704538	0.533122	3.16087	2.58526	2.68302
			TGF-β	5.78444	6.94219	4.49872	0.899836	0.945592	0.836201	4.15253	4.40154	4.33236	0.933139	1.70497	0.715578	3.63363	3.58523	3.28887
		DAPT	Control	1.8569	2.68464	3.00566	0.296674	0.321514	0.380421	0.896798	0.826972	1.85852	0.177	0.219698	0.354306	0.765317	0.787937	1.34528
			TGF-β	2.3842	5.12002	3.25608	0.41769	0.646047	0.4877	0.891227	2.87554	1.36983	0.116366	0.54216	0.174103	0.883172	2.32101	1.17822
				sc-HSC_2
	Day of treatment	Treatment	Activation	ACTA2			SMAD7			LOXL2			TIMP			COL1a1
	-	Post-diff (day 0)	No treatment	1	0.901	1.05334	1	0.996689	0.937606	1	1.3974	1.00979	1	0.550459	0.823519	0.447018	1	1.50885
	5	Untreated	Control	1.07474	1.36084	0.6305	0.306041	0.321125	0.266128	0.797818	1.03595	0.484253	0.113925	0.141579	0.0968339	0.961013	1.25152	0.938557
			TGF-β	0.92756	0.689047	0.796914	0.376482	0.348623	0.327777	0.627671	0.534621	0.553717	0.111179	0.11169	0.100317	1.19273	1.021	1.04605
		DAPT	Control	0.414417	0.766619	0.746515	0.224394	0.232622	0.18977	0.421681	0.68297	0.645896	0.103217	0.0293451	0.095714	0.617525	0.741923	0.714708
			TGF-β	0.813001	0.637869	0.681696	0.184114	0.142976	0.277541	0.571819	0.389604	0.527561	0.0858763	0.0622238	0.0770597	0.859367	0.53095	0.756869
	14	Untreated	Control	0.556938	0.456328	0.575825	0.20479	0.229364	0.237506	0.312436	0.247364	0.309925	0.0584984	0.0527615	0.0614884	0.458933	0.303453	0.410113
			TGF-β	0.547065	0.474214	0.442623	0.281752	0.267369	0.260308	0.254665	0.233495	0.198642	0.0821867	0.0741743	0.0552814	0.447144	0.508984	0.359758
		DAPT	Control	0.27724	0.254739	0.252695	0.195257	0.184095	0.224972	0.206684	0.178749	0.231536	0.0698055	0.0624944	0.0423433	0.245931	0.201605	0.339446
			TGF-β	0.328984	0.273157	0.302479	0.273079	0.227567	0.29671	0.218085	0.173878	0.226477	0.0544647	0.0627291	0.0422232	0.281744	0.291098	0.278609
				sc-HSC_3
	Day of treatment	Treatment	Activation	ACTA2			SMAD7			LOXL2			TIMP			COL1a1
	-	Post-diff (day 0)	No treatment	1	0.53759	1.00647	1	0.894352	1.17858	1	0.753438	1.14197	1	1.22859	1.19582	1	0.818037	0.938602
	5	Untreated	Control	1.523	1.12342	2.68416	1.35139	1.14365	1.53274	0.466009	0.373098	0.942158	0.196009	0.168764	0.383822	1.71431	1.22913	3.04206
			TGF-β	1.85034	1.66927	2.63843	1.6943	1.47705	1.70108	0.555213	0.516872	0.831075	0.165733	0.182397	0.292009	1.89863	1.92032	2.88492
		DAPT	Control	1.29786	1.08631	2.23819	1.30058	1.03313	1.4141	0.522719	0.423854	0.898508	0.277323	0.142021	0.289195	1.86108	1.00915	2.73858
			TGF-β	3.14039	2.55062	4.31117	1.69174	1.65082	1.54506	0.959601	0.787358	1.39136	0.420022	0.286375	0.336174	3.44461	2.34609	3.64332
	14	Untreated	Control	1.84241	2.35609	2.38954	1.00508	0.892292	0.811608	0.552219	0.552146	0.580579	0.278439	0.391059	0.265044	1.34891	2.04717	2.29399
			TGF-β	3.17844	2.12599	2.70383	1.08261	0.734111	0.921043	0.648328	0.390474	0.511542	0.459008	0.443328	0.418599	2.02606	1.1072	1.64936
		DAPT	Control	1.31317	1.02686	0.887264	0.772406	0.690828	0.608473	0.421266	0.395713	0.315845	0.365186	0.441377	0.325496	1.18846	1.16368	0.836992
			TGF-β	1.31797	1.85525	1.54269	0.866477	0.867282	0.900841	0.33057	0.442375	0.445975	0.217642	0.431902	0.237544	1.16586	0.810481	1.41122
				sc-HSC_4
	Day of treatment	Treatment	Activation	ACTA2			SMAD7			LOXL2			TIMP1			COL1a1
	-	Post-diff (day 0)	No treatment	1	1.17777	0.855267	1	1.54562	1.35052	1	1.66113	1.50273	1	1.12976	0.983972	1	1.16734	0.994858
	5	Untreated	Control	1.20218	1.55275	1.77567	0.510254	0.772392	0.644951	0.209133	0.375865	0.40909	0.132046	0.163897	0.191786	0.362597	0.615924	0.732322
			TGF-β	1.93191	3.30358	2.74352	0.728247	0.637651	0.751443	0.370632	0.639642	0.520564	0.149023	0.179669	0.150748	0.787708	1.03204	0.956768
		DAPT	Control	3.26831	1.46503	2.89214	0.580215	0.471869	0.578309	0.756342	0.290772	0.81833	0.253576	0.174882	0.235757	1.09875	0.632008	1.29795
			TGF-β	2.21998	3.45666	4.47681	0.747551	0.741701	0.762227	0.500688	0.766171	1.11749	0.133174	0.171812	0.259082	0.896615	1.35986	1.67722
	14	Untreated	Control	0.84166	0.662411	0.782553	0.510254	0.422875	0.528236	0.177363	0.112525	0.133733	0.175452	0.243862	0.181172	0.257853	0.195455	0.224506
			TGF-β	0.518732	1.06981	0.982235	0.490058	0.451773	0.440076	0.0924157	0.117503	0.113372	0.203361	0.181455	0.213314	0.183376	0.225023	0.261678
		DAPT	Control	1.10409	1.53436	1.62911	0.304332	0.335731	0.24615	0.171927	0.198192	0.256993	0.156833	0.186939	0.175994	0.239042	0.232205	0.412944
			TGF-β	1.30627	1.70495	1.85531	0.355038	0.374001	0.37861	0.225323	0.255019	0.423591	0.133315	0.171965	0.149923	0.335213	0.358833	0.505671
				sc-HSC_2 from co-culture with sc-LSEC_2
	Day of treatment	Treatment	Activation	ACTA2			SMAD7			LOXL2			TIMP			COL1a1
	-	Post-diff (day 0)	No treatment	1	0.901	1.05334	1	0.996689	0.937606	1	1.3974	1.00979	1	0.550459	0.823519	0.447018	1	1.50885
	5	Untreated	Control	1.07474	1.36084	0.6305	0.306041	0.321125	0.266128	0.797818	1.03595	0.484253	0.113925	0.141579	0.0968339	0.961013	1.25152	0.938557
			TGF-β	0.92756	0.689047	0.796914	0.376482	0.348623	0.327777	0.627671	0.534621	0.553717	0.111179	0.11169	0.100317	1.19273	1.021	1.04605
		DAPT	Control	0.414417	0.766619	0.746515	0.224394	0.232622	0.18977	0.421681	0.68297	0.645896	0.103217	0.0293451	0.095714	0.617525	0.741923	0.714708
			TGF-β	0.813001	0.637869	0.681696	0.184114	0.142976	0.277541	0.571819	0.389604	0.527561	0.0858763	0.0622238	0.0770597	0.859367	0.53095	0.756869
	14	Untreated	Control	0.556938	0.456328	0.575825	0.20479	0.229364	0.237506	0.312436	0.247364	0.309925	0.0584984	0.0527615	0.0614884	0.458933	0.303453	0.410113
			TGF-β	0.547065	0.474214	0.442623	0.281752	0.267369	0.260308	0.254665	0.233495	0.198642	0.0821867	0.0741743	0.0552814	0.447144	0.508984	0.359758
		DAPT	Control	0.27724	0.254739	0.252695	0.195257	0.184095	0.224972	0.206684	0.178749	0.231536	0.0698055	0.0624944	0.0423433	0.245931	0.201605	0.339446
			TGF-β	0.328984	0.273157	0.302479	0.273079	0.227567	0.29671	0.218085	0.173878	0.226477	0.0544647	0.0627291	0.0422232	0.281744	0.291098	0.278609
				pHSC
	Day of treatment	Treatment	Activation	ACTA2			SMAD7			LOXL2			TIMP1			COL1a1
	0	Pre-plating	No treatment	1			1			1			1			1
	5	Untreated	Control	5.722	6.431	6.53	1.509	1.523	1.603	1.824	1.706	1.766	2.476	2.362	2.594	2.77208	2.86933	3.00839
			TGF-β	5.435	11.069	10.795	4.378	5.275	5.726	2.075	1.98	2.403	6.32	4.052	4.214	2.6088	3.86616	3.3934
		DAPT	Control	4.384	6.139	2.67	1.44	1.602	1.63	2.126	2.003	2.072	3.692	3.489	5.225	2.6544	2.76886	2.51663
			TGF-β	4.976	5.383	3.941	4.53	4.625	4.491	2.186	2.263	2.096	8.151	7.632	7.169	3.4163	2.77142	1.84728
	14	Untreated	Control	10.641	12.997	12.41	2.41	2.626	2.745	2.461	2.461	2.666	5.921	6.44	5.441	3.76617	3.39419	3.27928
			TGF-β	12.325	12.001	13.981	4.717	4.5	4.941	2.796	2.529	3.031	9.14	8.613	11.405	2.48773	3.45496	3.43199
		DAPT	Control	14.968	14.184	10.082	2.852	2.652	2.068	2.512	2.627	2.386	8.608	9.039	11.507	3.80981	3.17534	3.58494
			TGF-β	12.028	13.044	10.139	5.146	5.455	4.682	2.522	2.754	2.229	16.873	14.474	15.74	3.66958	3.28016	3.0057

## Sheet: scHSC differentiation
	Related to figure 1B.
	Values are normalized to day 0 (PSC) of the differentiation for each respective cell line.
	Cell line	Day of differentiation	ALCAM			PDGFR-β			DESMIN			LRAT			NCAM1			OCT3/4
	scHSC_1	0	0.955712	1	1.05163	0.943	1	0.927968	1.06391	1	0.931172	0.868091	1	0.910738	1.04467	1	1.054		1	1.02723
		6	2.07797	2.17925	2.41987	5.1304	5.18889	5.04507	1.91423	2.03671	2.17782	0.0544962	0.0562484	0.0618913	4.99385	5.06652	5.04961	0.135225	0.130205	0.150715
		12	5.23084	5.22012	4.81069	7.85878	8.10247	8.09266	16.9572	19.5882	17.2023	0.155612	0.163092	0.14326	3.78586	3.75428	4.19082	0.00593379	0.00853083	0.00759571
	scHSC_2	0	1	0.952584	0.901248	1	1.00508	1.03482	1	0.937463	0.924281	1	0.847657	0.953184	1	1.11543	0.828974	1	1.04134	1.10337
		6	3.11694	2.82851	3.1128	11.2646	10.604	10.498	5.48392	5.79406	6.1881	0.0540642	0.0593916	0.0541572	4.71535	3.22201	3.31624	0.680615	0.621559	0.669229
		12	5.58777	4.71687	4.44632	30.128	22.416	21.15	4.21823	5.96354	5.36353	0.126497	0.207248	0.144755	3.30685	3.22073	3.94777	0.0167543	0.019752	0.011287
	scHSC_3	0	1	1.13886	1.07036	1	1.14291	1.12378	1	1.1378	1.07849	1	1.15307	1.10055	1	0.907414	0.884871	1	1.06998	1.07989
		6	2.04939	2.06268	2.3564	10.9807	10.4551	10.7193	4.24607	3.71624	4.06457	0.158653	0.154657	0.17829	0.726267	0.783204	0.6589	1.64452	1.55078	1.78909
		12	3.96875	3.12462	3.11839	6.4439	4.39579	5.58378	0.0368153	0.0508603	0.0929321	0.0463168	0.0400471	0.0493844	2.71169	3.13291	2.52737	0.0246423	0.0269435	0.033385
	scHSC_4	0	1	0.970836	0.950137	1	0.971168	1.07957	1	1.2967	1.18425	1	1.03407	1.16073	1	1.16879	1.22897		1.07721	1.15726
		6	1.88615	1.73163	1.98978	4.30222	3.86425	4.17187	2.42014	2.34179	2.52472	0.0753704	0.061452	0.0585357	3.88413	3.81052	3.91725	0.76373	0.709211	0.814845
		12	3.06908	3.14941	2.97273	3.67951	3.45568	2.89671	3.14304	3.82853	1.49969	0.129738	0.153756	0.0981751	2.53244	2.79301	2.29291	0.0078912	0.00792525	0.00736543
	Related to figure 1C.
	Values are normalized to a sample of pHSCs collected before plating of the commercially available cells.
	Note: No expression of LRAT was detected in the pre-plating d0 sample of pHSC. The values are normalized to pHSCs cultured for 5 days in HSC expansion medium. The color coding indicates which values were used for nomrlization in the different sc-HSCs.
	Name in paper	Day of differentiation	ALCAM			DESMIN			PDGFR-β			LRAT			NCAM1			ACTA2			COL1α1
	pHSC	0 (5 for LRAT)	1			1			1			1	0.501	0.726	1			1			1
												1	0.715131	1.69725
	scHSC_1	12	2.34561	2.34081	2.15721	4.94818	5.7159	5.0197	1.10349	1.13771	1.13633	93.3126	97.798	85.9056	7.01224	6.95376	7.76233	0.250932	0.246191	0.24581	1.32537	1.35141	1.32103
	scHSC_2	12	2.592	2.445	2.323	0.998	1.365	1.349	2.14	1.924	1.88	50.313	72.23	61.055	21.727	28.179	27.793	0.268	0.265	0.229	0.802	0.745	0.651
	scHSC_3	12	1.399	1.127	1.276	0.029	0.024	0.019	0.625	0.46	0.724	22.443	20.887	13.314	17.09	26.906	15.172	0.173	0.19	0.117	0.225	0.44	0.145
	scHSC_4	12	1.00864	1.03504	0.976975	0.77314	0.941759	0.368901	0.70609	0.663139	0.555873	32.1042	42.9022	29.6724	5.08569	5.60896	4.60464	0.0526831	0.0576968	0.0379542	0.23375	0.248463	0.215514

## Sheet: HSC long-term culture
		Related to figure 3, 5 and 7.
		Normalization	Values normalized to day 0 samples of the long-term culture																Normalized to day 14 untreated samples
		Treatment	-			Untreated						DAPT							Untreated			DAPT
	Gene	Cell line	Day 0			Day 5			Day 14			Day 5			Day 14				Day 14			Day 14
	ALCAM	scHSC_1	0.924361	1	0.8744	1.49369	1.42408	1.57561	1.03464	1.13507	1.0952	1.30882	1.43557	1.32357	0.696786	0.772262	1.04295		1	1.09707	1.05854	0.67346	0.746409	1.00803
		scHSC_2	1	0.844142	0.795723	1.39362	1.15186	1.49392	0.848378	0.705604	0.909944	1.67124	1.55148	2.9204	1.00925	1.104	0.934512		1	0.831709	1.07257	1.18962	1.3013	1.10153
		scHSC_3	1.27269	1.002	1	3.4139	3.63973	4.14743	1.90798	2.08254	2.28496	4.26127	4.19844	5.16853	2.22975	1.89971	1.82998		1	1.09149	1.19758	1.16864	0.995662	0.959119
		scHSC_4	1	0.930554	0.940973	1.97357	2.10663	2.56649	1.67245	1.59731	1.75393	3.19136	2.46609	3.14365	1.54028	1.44043	1.52226		1	0.955074	1.04872	0.920973	0.861267	0.910197
		pHSC	1			1.40712	1.30898	1.34306	1.19811	1.16209	1.10827	1.47909	1.49888	1.75321	1.1473	1.49235	1.39907		1	0.969937	0.925016	0.957589	1.24559	1.16773
		scHSC_2 from sc-LSEC co-culture	1	0.947367	1.01658	0.958719	1.07261	0.840239	0.652935	0.596768	0.696285	0.80578	0.926236	1.12934	0.626604	0.498023	0.606552		1	0.913977	1.06639	0.959673	0.762744	0.928962
	DESMIN	scHSC_1	0.84378	1	1.07172	0.113394	0.106675	0.113279	0.136394	0.11797	0.14209	0.0958166	0.13241	0.104684	0.0353683	0.0291711	0.067295		1	0.864922	1.04176	0.25931	0.213874	0.493387
		scHSC_2	1	1.41376	1.27151	0.103033	0.0905341	0.108685	0.0338379	0.035169	0.033174	0.142559	0.0946725	0.285717	0.042282	0.0411149	0.0317475		1	1.03934	0.980381	1.24955	1.21506	0.938224
		scHSC_3	0.396153	0.547284	1	0.156306	0.178988	0.114303	1.97642	1.40611	3.0635	0.155414	0.219041	0.321976	0.727209	0.378879	1.56243		1	0.711444	1.55003	0.367943	0.1917	0.790534
		scHSC_4	1	2.29925	0.854703	0.0639865	0.0664011	0.0633724	0.127789	0.130616	0.105285	0.122383	0.0776736	0.0714775	0.114459	0.11207	0.14159		1	1.02212	0.823899	0.895689	0.876995	1.108
		pHSC	1			0.482099	0.412455	0.388095	0.562534	0.385945	0.478029	0.325608	0.348785	0.290467	0.635549	0.751495	0.680542		1	0.686083	0.849777	1.1298	1.33591	1.20978
		scHSC_2 from sc-LSEC co-culture	1	0.87059	1.01672	0.108172	0.171618	0.0820766	0.06846	0.0572012	0.0921694	0.0759785	0.098929	0.105532	0.0861529	0.0586232	0.0862563		1	0.835541	1.34632	1.25844	0.856312	1.25995
	LRAT	scHSC_1	0.901067	1	1.55983	2.93864	1.92746	3.27888	7.0541	7.13892	5.42744	3.49892	2.48889	3.13284	6.29545	6.38956	5.94678		1	1.01202	0.769401	0.892452	0.905794	0.843025
		scHSC_2	1	1.63837	1.14434	1.866	1.68778	2.60634	4.77574	4.71817	6.34393	2.88906	2.36503	6.83385	4.75244	3.60325	4.10294		1	0.987945	1.32837	0.995123	0.754491	0.859123
		scHSC_3	0.937885	0.810926	1	5.83235	8.71161	9.74245	14.8293	16.8045	24.9054	8.86249	8.30399	7.4105	13.2545	13.4909	16.1251		1	1.13319	1.67947	0.893804	0.909745	1.08738
		scHSC_4	1	2.13892	1.28779	2.91483	2.95064	3.19678	7.35367	6.93521	7.60452	3.83164	3.15843	3.77841	5.82058	5.42861	6.14744		1	0.943095	1.03411	0.79152	0.738217	0.835969
		pHSC	U.d			1.95872	U.d	1	3.35182	2.09797	2.75583	0.372376	0.239294	0.462493	2.13154	1.25863	2.6568		1	0.625921	0.822189	0.635934	0.375506	0.792644
		scHSC_2 from sc-LSEC co-culture	1	0.663976	0.790046	1.45615	2.52354	1.71583	2.97529	2.66888	3.4278	1.45329	1.54788	1.99223	3.33725	2.33091	3.47255		1	0.897017	1.15209	1.12166	0.783424	1.16713
	NCAM1	scHSC_1	0.922648	1	1.75054	6.03332	5.18721	6.4134	15.8797	16.3093	13.902	5.25652	5.26577	5.09753	12.4017	10.9165	11.9075		1	1.02706	0.875455	0.780975	0.687449	0.749853
		scHSC_2	0.77731	1	1.12226	0.346594	0.481137	0.367089	1.67091	2.10714	1.68108	0.431687	0.320355	0.41134	1.3303	1.64205	1.04227		1	1.26108	1.00609	0.796151	0.982731	0.623776
		scHSC_3	1	1.13729	1.18299	2.08883	1.5901	4.07676	8.83542	8.01515	5.61847	1.48502	1.30032	2.28886	12.1236	12.0184	6.79926		1	0.907161	0.635902	1.37215	1.36025	0.769545
		scHSC_4	1	1.89963	1.42424	5.78671	5.74798	6.8005	15.2084	15.5766	13.5427	5.65623	5.55825	6.03449	13.7043	14.8475	14.3889		1	1.02421	0.890475	0.901103	0.976269	0.946119
		pHSC	1			1.33428	1.00015	1.41969	1.46154	1.60955	1.28663	1.0736	1.23818	1.31884	1.70829	1.47717	1.26783		1	1.10127	0.880323	1.16883	1.0107	0.867464
		scHSC_2 from sc-LSEC co-culture	1	0.309623	1.10485	0.121392	0.166488	0.159094	1.46835	1.3527	1.65858	0.159476	0.0378031	0.149411	0.978384	0.90018	0.647654		1	0.92124	1.12956	0.666316	0.613056	0.441076
	PDGFR-β	scHSC_1	0.966332	1	0.987081	0.468268	0.561764	0.489452	2.45857	2.00529	1.94078	0.354706	0.693673	0.419645	0.539103	0.57191	1.2906		1	0.815635	0.789394	0.219275	0.232619	0.524941
		scHSC_2	1	0.744028	0.702006	0.0828263	0.090234	0.097915	0.0454068	0.0577393	0.0533366	0.110628	0.0567093	0.13802	0.0489457	0.0435892	0.0471096		1	1.2716	1.17464	1.07794	0.95997	1.0375
		scHSC_3	1.15404	0.787242	1	0.186092	0.15544	0.26895	0.971055	1.08984	0.753053	0.18138	0.180681	0.270542	0.852503	0.766291	0.596782		1	1.12233	0.7755	0.877914	0.789132	0.614571
		scHSC_4	1	0.923156	0.765955	0.0883931	0.107135	0.135009	0.283428	0.369399	0.30387	0.240522	0.138094	0.259061	0.210543	0.203267	0.236674		1	1.30333	1.07212	0.742844	0.717174	0.835041
		pHSC	1			3.68109	3.5515	3.64101	3.59277	3.51843	2.99277	2.91279	3.21504	2.43656	3.55175	4.01259	2.84769		1	0.979308	0.832998	0.988583	1.11685	0.792617
		scHSC_2 from sc-LSEC co-culture	1	0.937143	0.975608	0.135366	0.171669	0.0900774	0.0907111	0.0522293	0.0810875	0.0594055	0.0895379	0.101321	0.0654369	0.0714788	0.0868506		1	0.575776	0.893909	0.721377	0.787983	0.957442
	ACTA2	scHSC_1	1	1.35267	1.15873	3.81485	4.32435	4.64288	4.83669	5.12104	4.68785	3.12245	4.65382	3.28777	1.8569	2.68464	3.00566		1	1.05879	0.969227	0.38392	0.555058	0.621429
		scHSC_2	1	0.982481	1.11495	0.869062	1.14019	1.0947	0.36085	0.253506	0.283321	1.38321	0.750369	1.89062	0.339883	0.270541	0.314955		1	0.702525	0.785147	0.941895	0.749732	0.872812
		scHSC_3	1	0.53759	1.00647	1.523	1.12342	2.68416	1.84241	2.35609	2.38954	1.29786	1.08631	2.23819	1.31317	1.02686	0.887264		1	1.27881	1.29696	0.712746	0.557346	0.481579
		scHSC_4	1	1.17777	0.855267	1.20218	1.55275	1.77567	0.84166	0.662411	0.782553	3.26831	1.46503	2.89214	1.10409	1.53436	1.62911		1	0.787029	0.929773	1.3118	1.82301	1.93559
		pHSC	1			5.722	6.431	6.53	10.641	12.997	12.41	4.384	6.139	2.67	14.968	14.184	10.082		1	1.22141	1.16621	1.40661	1.33298	0.947459
		scHSC_2 from sc-LSEC co-culture	1	0.901	1.05334	1.07474	1.36084	0.6305	0.556938	0.456328	0.575825	0.414417	0.766619	0.746515	0.27724	0.254739	0.252695		1	0.819352	1.03391	0.497793	0.457393	0.453722
	COL1α1	scHSC_1	1	0.934856	1.06962	1.37624	1.78016	1.47315	3.16087	2.58526	2.68302	1.08553	1.88222	1.30063	0.765317	0.787937	1.34528		1	0.817895	0.848823	0.242123	0.249279	0.425604
		scHSC_2	1	0.749783	0.781728	0.599546	0.74514	0.672332	0.194972	0.149476	0.155214	0.811916	0.539075	1.07452	0.175497	0.12532	0.207988		1	0.766657	0.796087	0.900115	0.642758	1.06676
		scHSC_3	1	0.818037	0.938602	1.71431	1.22913	3.04206	1.34891	2.04717	2.29399	1.86108	1.00915	2.73858	1.18846	1.16368	0.836992		1	1.51765	1.70063	0.881056	0.862681	0.620497
		scHSC_4	1	1.16734	0.994858	0.362597	0.615924	0.732322	0.257853	0.195455	0.224506	1.09875	0.632008	1.29795	0.239042	0.232205	0.412944		1	0.758008	0.870672	0.927048	0.900529	1.60147
		pHSC	1			2.77208	2.86933	3.00839	3.76617	3.39419	3.27928	2.6544	2.76886	2.51663	3.80981	3.17534	3.58494		1	0.90123	0.870721	1.01159	0.843121	0.95188
		scHSC_2 from sc-LSEC co-culture	0.447018	1	1.50885	0.961013	1.25152	0.938557	0.458933	0.303453	0.410113	0.617525	0.741923	0.714708	0.245931	0.201605	0.339446		1	0.661214	0.893623	0.535874	0.439291	0.739642
	LOXL2	scHSC_1	1	1.15017	0.890852	1.58808	2.54006	1.69393	4.22995	3.50061	3.95654	1.45922	3.09132	1.82517	0.896798	0.826972	1.85852		1	0.827576	0.935363	0.212011	0.195504	0.43937
		scHSC_2	1	0.96438	1.02442	0.297006	0.417896	0.41321	0.098462	0.0849698	0.0865291	0.492721	0.250419	0.666546	0.106888	0.0863635	0.107382		1	0.86297	0.878807	1.08558	0.877125	1.0906
		scHSC_3	1	0.753438	1.14197	0.466009	0.373098	0.942158	0.552219	0.552146	0.580579	0.522719	0.423854	0.898508	0.421266	0.395713	0.315845		1	0.999869	1.05136	0.76286	0.716588	0.571956
		scHSC_4	1	1.66113	1.50273	0.209133	0.375865	0.40909	0.177363	0.112525	0.133733	0.756342	0.290772	0.81833	0.171927	0.198192	0.256993		1	0.634434	0.754007	0.969354	1.11744	1.44897
		pHSC	1			1.824	1.706	1.766	2.461	2.461	2.666	2.126	2.003	2.072	2.512	2.627	2.386		1	0.99984	1.08334	1.02054	1.06756	0.969494
		scHSC_2 from sc-LSEC co-culture	1	1.3974	1.00979	0.797818	1.03595	0.484253	0.312436	0.247364	0.309925	0.421681	0.68297	0.645896	0.206684	0.178749	0.231536		1	0.791727	0.991961	0.661525	0.572112	0.741064
	SMAD7	scHSC_1	1	1.12906	0.860636	0.641458	0.750038	0.586729	0.812269	0.376913	0.722109	0.806281	0.905049	0.595664	0.296674	0.321514	0.380421		1	0.464025	0.889002	0.36524	0.395822	0.468344
		scHSC_2	1	0.978243	0.960195	0.556503	0.677583	0.626603	0.535658	0.609276	0.573828	0.634131	0.467793	0.510658	0.461803	0.451417	0.463737		1	1.13744	1.07126	0.862124	0.842734	0.865734
		scHSC_3	1	0.894352	1.17858	1.35139	1.14365	1.53274	1.00508	0.892292	0.811608	1.30058	1.03313	1.4141	0.772406	0.690828	0.608473		1	0.887785	0.807508	0.768504	0.687339	0.605399
		scHSC_4	1	1.54562	1.35052	0.510254	0.772392	0.644951	0.510254	0.422875	0.528236	0.580215	0.471869	0.578309	0.304332	0.335731	0.24615		1	0.875612	1.09378	0.630157	0.69517	0.509684
		pHSC	1			1.509	1.523	1.603	2.41	2.626	2.745	1.44	1.602	1.63	2.852	2.652	2.068		1	1.08957	1.13892	1.18351	1.10029	0.858034
		scHSC_2 from sc-LSEC co-culture	1	0.996689	0.937606	0.306041	0.321125	0.266128	0.20479	0.229364	0.237506	0.224394	0.232622	0.18977	0.195257	0.184095	0.224972		1	1.12	1.15976	0.95345	0.898949	1.09855
	TIMP1	scHSC_1	1	0.735144	0.715698	0.434789	0.677028	0.462942	0.662637	0.704538	0.533122	0.476047	0.945478	0.510248	0.177	0.219698	0.354306		1	1.06323	0.804546	0.267115	0.33155	0.53469
		scHSC_2	1	0.67508	0.747659	0.159774	0.205685	0.177525	0.0548989	0.0657875	0.0511274	0.213915	0.179957	0.304296	0.0514038	0.0522514	0.0604553		1	1.19834	0.9313	0.936335	0.951774	1.10121
		scHSC_3	1	1.22859	1.19582	0.196009	0.168764	0.383822	0.278439	0.391059	0.265044	0.277323	0.142021	0.289195	0.365186	0.441377	0.325496		1	1.40447	0.951893	1.31155	1.58518	1.169
		scHSC_4	1	1.12976	0.983972	0.132046	0.163897	0.191786	0.175452	0.243862	0.181172	0.253576	0.174882	0.235757	0.156833	0.186939	0.175994		1	1.38991	1.0326	0.893877	1.06547	1.00309
		pHSC	1			2.476	2.362	2.594	5.921	6.44	5.441	3.692	3.489	5.225	8.608	9.039	11.507		1	1.08774	0.918995	1.45395	1.52661	1.9435
		scHSC_2 from sc-LSEC co-culture	1	0.550459	0.823519	0.113925	0.141579	0.0968339	0.0584984	0.0527615	0.0614884	0.103217	0.0293451	0.095714	0.0698055	0.0624944	0.0423433		1	0.90193	1.05111	1.19329	1.06831	0.723837
	IGFBP3	scHSC_1	1	0.930815	1.01387	0.4574	1.27522	0.547879	1.6622	1.85688	1.74432	0.487927	0.490104	0.723683	1.65889	1.97878	1.94264		1	1.11712	1.0494	0.998007	1.19046	1.16871
		scHSC_2	1	1.1	1.068	0.168	0.172	0.144	0.237	0.33	0.298	0.408	0.043	0.412	0.225	0.191	0.291		1	1.38762	1.25311	0.949222	0.805353	1.22465
		scHSC_3	1	0.921	1.399	1.327	1.321	1.413	15.175	4.909	7.245	0.922	1.029	1.506	10.431	4.297	7.208		1	0.323455	0.477399	0.687378	0.283152	0.475004
		scHSC_4	1	1.2765	1.49432	0.256257	0.23524	0.28639	3.14543	1.6043	2.7649	0.79565	0.347679	0.377583	1.07493	1.43438	1.17241		1	0.510041	0.879022	0.341743	0.456019	0.372734
		pHSC	1			7.701	7.193	6.863	9.553	10.307	11.071	6.359	6.091	5.836	9.949	10.374	9.47		1	1.07894	1.15892	1.04142	1.08594	0.991349
		scHSC_2 from sc-LSEC co-culture	1	1.02288	1.21204	0.251087	0.331305	0.146329	0.226	0.236325	0.277653	0.0985188	0.148098	0.192818	0.1878	0.215993	0.149198		1	1.04568	1.22855	0.830974	0.95572	0.660169
	NGFR	scHSC_1	1	0.722125	1.16261	1.40974	1.56225	1.18068	8.93722	5.85321	9.40206	1.80159	1.36298	0.981746	7.78884	4.9781	4.2768		1	0.654925	1.05201	0.871506	0.557007	0.478538
		scHSC_2	1	0.565	1.085	0.222	0.309	0.355	6.141	9.431	5.102	0.333	0.299	0.355	4.333	6.984	3.775		1	1.53561	0.830766	0.705475	1.13723	0.614623
		scHSC_3	1	1.002	1.331	1.159	1.238	0.948	0.618	1.108	0.716	1.156	1.063	1.385	1.351	1.536	0.995		1	1.79225	1.15798	2.18541	2.48478	1.60835
		scHSC_4	1	1.57094	1.7051	4.69703	4.14268	4.0526	14.73	15.541	17.2256	2.79019	2.94187	2.71466	17.1155	17.4789	19.1789		1	1.05506	1.16943	1.16195	1.18662	1.30203
		pHSC	1			15.801	11.894	13.984	94.243	109.713	116.947	7.58	6.503	10.012	116.114	154.962	110.698		1	1.16415	1.24091	1.23207	1.64428	1.17461
		scHSC_2 from sc-LSEC co-culture	1	0.764606	1.14409	0.570136	1.01275	0.417093	2.8805	2.73759	1.55799	0.302437	0.393727	0.534786	2.76542	2.43288	2.67482		1	0.950386	0.540873	0.960049	0.844601	0.928593
	RGS4	scHSC_1	1	0.942251	0.893482	0.277267	0.829566	0.298122	0.580511	0.62781	0.466174	0.347956	0.243776	0.42463	0.163664	0.149016	0.275391		1	1.08148	0.803041	0.28193	0.256699	0.474395
		scHSC_2	1	1.015	1.205	0.215	0.277	0.205	0.046	0.038	0.035	0.455	0.049	0.632	0.049	0.034	0.075		1	0.817893	0.752525	1.05547	0.735544	1.61121
		scHSC_3	1	0.97	1.154	1.643	1.985	1.939	2.028	0.911	0.497	0.758	0.848	0.849	2.669	0.994	0.801		1	0.449228	0.245089	1.31626	0.490429	0.394847
		scHSC_4	1	1.17614	1.57242	0.0393016	0.0682742	0.0590639	0.0622893	0.0284107	0.0492697	0.422498	0.088289	0.188179	0.0282726	0.0383557	0.0463932		1	0.456108	0.790982	0.453892	0.615768	0.744803
		pHSC	1			0.219	0.215	0.216	0.125	0.14	0.182	0.277	0.266	0.517	0.192	0.184	0.253		1	1.12522	1.45507	1.54072	1.4752	2.02383
		scHSC_2 from sc-LSEC co-culture	1	1.63894	1.2179	0.28115	0.419793	0.181941	0.158631	0.146453	0.2778	0.0932373	0.192525	0.197194	0.116853	0.142391	0.108793		1	0.923229	1.75123	0.736636	0.897627	0.685824
	TAGLN	scHSC_1	1	1.12638	1.07939	9.85126	13.9901	11.4097	7.54382	6.01883	9.7353	8.96	13.8324	10.9942	5.96343	6.80833	7.46345		1	0.797849	1.2905	0.790504	0.902503	0.989345
		scHSC_2	1	0.965	0.91	2.065	2.239	2.195	0.766	0.596	0.444	2.888	1.129	3.11	1.034	0.849	1.006		1	0.778055	0.580412	1.35124	1.10958	1.31465
		scHSC_3	1	0.525	1.301	5.103	2.363	5.681	2.295	3.619	3.559	3.176	1.701	4.664	2.939	2.83	2.383		1	1.57681	1.55055	1.28041	1.2331	1.03816
		scHSC_4	1	0.899819	1.3272	4.11752	5.0144	4.79368	2.99765	1.75193	2.6246	9.82995	5.16265	8.47746	3.20999	3.29243	3.90473		1	0.584434	0.875551	1.07083	1.09834	1.30259
		pHSC	1			3.256	3.223	3.005	3.93	4.178	4.287	2.651	2.927	2.478	4.948	4.654	4.415		1	1.06326	1.09096	1.25909	1.18423	1.12342
		scHSC_2 from sc-LSEC co-culture	1	0.977277	0.964595	3.41881	4.26747	1.98729	1.0964	0.951367	1.03899	1.38707	2.03117	2.16932	0.632936	0.68263	0.808482		1	0.867717	0.947638	0.577284	0.622608	0.737395
	ADAMTSL2	scHSC_1	1	1.05031	1.02044	0.359955	0.519306	0.406972	0.72913	0.494456	1.05458	0.51367	0.208947	0.348705	0.403541	0.586119	0.371101		1	0.678145	1.44636	0.553456	0.803862	0.508964
		scHSC_2	1	1.16	1.018	0.289	0.318	0.266	0.167	0.31	0.16	0.352	0.122	0.584	0.149	0.126	0.151		1	1.85631	0.957821	0.893572	0.753057	0.904526
		scHSC_3	1	0.951	1.379	1.724	1.436	1.554	4.568	3.436	1.336	1.301	1.126	1.029	3.649	3.034	1.802		1	0.752282	0.29246	0.798947	0.664117	0.39448
		scHSC_4	1	1.76824	1.48076	0.272339	0.267357	0.324397	0.355214	0.41896	0.434388	0.253575	0.301813	0.141996	0.187834	0.264083	0.169033		1	1.17946	1.22289	0.528791	0.743447	0.475864
		pHSC	1			0.297	0.385	0.365	0.938	0.671	0.673	0.429	0.368	0.18	1.978	1.797	1.758		1	0.714747	0.717666	2.10746	1.91453	1.87299
		scHSC_2 from sc-LSEC co-culture	1	0.728102	0.712341	0.0548847	0.112009	0.0624738	0.101636	0.118514	0.100135	0.0570055	0.05083	0.0715438	0.143823	0.0927248	0.132505		1	1.16607	0.985231	1.41509	0.912326	1.30373
	PODN	scHSC_1	1	0.65171	1.10124	2.18026	3.55774	2.17102	7.93488	4.20979	2.98959	3.89461	2.68379	1.04027	14.5346	14.6752	7.84057		1	0.530543	0.376766	1.83173	1.84945	0.988114
		scHSC_2	1	0.849	0.726	0.573	1.272	0.881	3.144	5.645	4.736	0.899	0.587	1.304	6.16	6.459	4.564		1	1.79576	1.50646	1.95945	2.05464	1.45178
		scHSC_3	1	0.831	0.522	0.503	0.333	0.415	2.651	4.768	2.737	0.451	0.236		3.459	8.998	5.505		1	1.79897	1.0325	1.30519	3.39491	2.07677
		scHSC_4	1	1.35298	1.17867	1.26534	0.677389	1.59528	26.8413	30.0318	23.1183	0.785491	0.957901	1.18069	15.9027	17.8012	15.8838		1	1.11887	0.861297	0.592469	0.663203	0.591768
		pHSC	1			5.539	6.209	5.699	14.8	14.163	13.171	5.255	5.38	3.948	18.401	17.106	20.126		1	0.957003	0.889957	1.24335	1.15583	1.35992
		scHSC_2 from sc-LSEC co-culture	1	0.849317	0.72574	1.58053	3.98111	1.78896	6.72987	4.39215	9.94382	0.776262	2.28916	1.57758	5.08636	7.92124	5.26568		1	0.652635	1.47757	0.755789	1.17703	0.782434
	RSPO3	scHSC_1	1	0.922169	1.00314	0.139967	0.0821017	0.0975207	0.250722	0.414317	0.205505	0.257373	0.0425402	0.0883794	0.122758	0.0810684	0.111437		1	1.65249	0.819651	0.489617	0.323339	0.444465
		scHSC_2	1	0.999	1.185	2.712	2.212	3.576	3.101	2.709	1.592	2.797	0.781	5.135	3.892	1.448	2.505		1	0.873517	0.513336	1.25524	0.466853	0.807725
		scHSC_3	1	0.728	1.397	4.157	3.007	1.004	1.33	0.595	0.267	1.684	2.684	1.565	0.527	0.421	0.429		1	0.447007	0.20071	0.396247	0.316117	0.322649
		scHSC_4	1	1.18328	1.2806	1.54917	1.11315	1.2984	1.00926	1.26084	1.23157	1.10546	1.37699	0.667136	0.77396	0.74098	0.540213		1	1.24927	1.22027	0.766857	0.734179	0.535255
		pHSC	1			19.178	23.153	20.21	65.005	68.006	73.74	14.272	23.355	16.207	87.652	84.619	95.739		1	1.04617	1.13437	1.34838	1.30173	1.47279
		scHSC_2 from sc-LSEC co-culture	1	0.65469	0.974118	0.0864111	0.0988228	0.144976	0.224856	0.282962	0.213527	0.191415	0.142291	0.197394	0.32562	0.266542	0.357977		1	1.25841	0.949613	1.44812	1.18539	1.59202
	SPON2	scHSC_1	1	0.901801	0.749929	0.449343	0.685351	0.401348	2.05716	0.793748	1.30582	0.565791	0.497048	0.362085	0.272125	0.336346	0.627064		1	0.385848	0.634771	0.132282	0.163501	0.304821
		scHSC_2	1	1.278	1.948	0.292	0.363	0.434	0.26	0.276	0.08	0.42	0.066	0.438	0.142	0.052	0.092		1	1.06046	0.308212	0.547619	0.200958	0.352902
		scHSC_3	1	0.666	0.626	0.163		0.155	0.399	0.244	0.146	0.179	0.149	0.276	0.484	0.23	0.083		1	0.611971	0.365223	1.21375	0.575669	0.208733
		scHSC_4	1	0.801727	1.95812	0.0204159	0.0273056	0.012395	0.0673314	0.0326888	0.0417629	0.0644197	0.0229238	0.0316628	0.0389618	0.0375644	0.0583918		1	0.485492	0.620259	0.578657	0.557903	0.867231
		pHSC	1			1.902	1.799	1.909	2.075	2.205	1.801	1.641	1.775	1.544	2.189	2.48	2.827		1	1.06258	0.86798	1.05487	1.19511	1.36232
		scHSC_2 from sc-LSEC co-culture	1	1.53749	1.12514	0.790318	1.42749	0.45931	0.365489	0.202223	0.339087	0.213507	0.232372	0.166478	0.12088	0.12995	0.117186		1	0.553296	0.927763	0.330735	0.355552	0.320627
	HES1	scHSC_1																	1	0.845661	0.991588	1.36012	1.32645	1.16116
		scHSC_2																	1	1.07603	0.957502	0.63696	0.829161	0.763856
		scHSC_3																	1	1.44749	1.28917	0.991228	0.974287	1.24973
		scHSC_4																	1	1.10137	0.934588	0.90666	0.908103	0.916337
	HEY1	scHSC_1																	1	0.824884	1.76198	0.311846	0.346831	0.563241
		scHSC_2																	1	0.745286	0.689839	0.832155	0.553122	0.695924
		scHSC_3																	1	1.25876	0.613279	0.980617	1.27157	0.933073
		scHSC_4																	1	1.85706	1.22754	0.587942	2.26909	0.871864
	JAG1	scHSC_1																	1	0.530518	0.942973	0.31117	0.340014	0.461667
		scHSC_2																	1	0.685559	0.855252	0.741426	0.647277	0.708352
		scHSC_3																	1	1.36427	1.00541	1.02653	1.32047	1.08617
		scHSC_4																	1	0.925408	1.06956	0.5714	0.540136	0.665495

## Sheet: scLSEC differentiation
	Related to figure 2B.
	Values are normalized to day 0 (PSC) of the differentiation for each respective cell line.
	Cell line	Day of differentiation	LYVE1			CD34			PECAM1			OCT4
	scLSEC_1	0		0.001	0	0.008	0.005	0.008	0	0.001	0	31.126	44.407	32.854
		8	0.837	1.284	2.367	5.146	10.908	15.806	2.898	9.93	23.033			1.082
		scLSEC	1	1.555	1.018	1	0.68	0.515	1	1.565	1.324	1	0.142	0.568
	scLSEC_2	0			0	0	0.001	0	0	0	0	644.391	613.351	585.921
		8	0.035	0.003	0.323	0.336	0.109	1.289	0.132	0.043	0.523			2.903
		scLSEC	1	0.963	1.101	1	1.067	1.252	1	0.723	0.915	1	0.98	1.196
	Related to figure 2C.
	Values are normalized to a sample of pLSECs collected before plating of the commercially available cells.
	Name in paper	Day of differentiation	LYVE1			ICAM1			F8			PECAM1			PLVAP			CD36
	pLSEC	-	1			1			1			1	0.501	0.726	1			1
	scLSEC_1	scLSEC	0.243	0.378	0.247	6.261	8.41	4.776	0.303	0.21	0.204	0.077	0.121	0.102	0.021	0.017	0.04	20.797	19.322	15.172
	scLSEC_2	scLSEC	6.052	5.827	6.666	0.655	0.45	0.691	0.307	0.097	0.167	3.634	2.627	3.325		0.005	0.007

## Sheet: scLSEC_1 long-term culture
	d5 Untreated			d5 DAPT			d14 Untreated			d14 DAPT				D0
LYVE1	0.16367	0.170371	0.145549	0.390911	0.375884	0.297359	0.046017	0.035832	0.078591	0.404001	1.2369	0.249609	0.8085	1.23432	0.957181
ICAM	0.33825	0.376662	0.314342	0.480673	0.494495	0.49505	0.234776	0.155577	0.367597	0.414411	0.998513	0.363596	0.86876	1.08821	1.04303
F8	0.483673	0.622281	0.4677	0.65912	0.623188	0.665873	0.616027		1.80792	2.03847				1.39963	0.600369
PECAM1	0.448441	0.490588	0.491706	0.543429	0.504909	0.5768	0.259	0.185		1.124	3.262	0.531	0.691981	1.17706	1.13096
PLVAP	0.367349	0.574808	0.433842	0.4155	0.398956	0.409031			0.227492	5.48501	12.8708	0.716646	0.549558	0.994351	1.45609
Cd36	0.396898	0.356929	0.280816	0.495664	0.345517	0.355452	0.118909	0.162494			0.241758		0.970727	1.12353	0.905748
CD34	0.949662	1.07768	1.03485	1.27669	1.33166	1.1008	0.120778		0.104829	1.50732	3.76053		0.949004	1.19608	0.854913
Col5a2	1.50458	1.5777	1.54853	1.6224	1.44397	1.42938	1.26893	1.10246	1.02431	1.12398	1.96736	0.612168	0.731724	0.953579	1.3147
FBN1	1.7453	2.01992	1.67444	1.86749	1.77156	1.77151	2.01124	2.05883	1.55286	2.04244	3.18334	0.859293	0.765539	1.00558	1.22888
DLL4	0.138682	0.1427	0.123589	0.118585	0.091501	0.134396	0.059088			0.83434	1.4944	0.178326	0.655472	1.51558	0.828947
EphB2	1.0549	1.12027		0.837922	0.825378	0.947422	0.739676	0.557001		1.59797		0.460215	1.28772	2.97746	1.62852
NTN4	1.91772	2.28292		1.29331	1.51122	1.7644	1.20869	1.00103		3.42731		1.03557	0.96112	1.47225	0.566632
LTBP4
Msr1	0.202366	0.156065		0.195972	0.1944	0.25714	0.616066			0.796505			0.266798	0.592713	2.14049
CDH13
Kit	0.912793	1.1044		0.955766	0.977361	1.13803	0.324094	0.155689		1.45871		0.634046	0.588395	0.595779	1.81583
THBD	0.380486	0.484069		0.387564	0.386597	0.457685	0.295884	0.269559		0.687393		0.343687	0.81873	1.37677	0.804496

## Sheet: scLSEC_2 long-term culture 
	d5 Untreated			d5 DAPT			d14 Untreated			d14 DAPT			d5 coculture untreated			d5 coculture DAPT			d14 coculture untreated			d14 coculture DAPT				D0
LYVE1	0.176756	0.320378	0.486718	0.45644		0.200359	0.376007	0.352693	0.384086	0.657847	0.312092	0.093262	0.030751	0.030199	0.041994	0.023391	0.008758	0.010693					0.014437	0.041309	0.871291	1.02157	1.10713
ICAM		0.727256	0.449555	0.719	1.204	1.971	0.199257	0.187504	0.578796	2.86263	0.937673	1.34582	3.78364	3.77874	4.18987	9.55243	4.37803	4.87514	3.2438	3.25106	2.94351	3.65711	1.7488	2.83917	0.922564	1.3955	0.681936
F8	1.63752	1.1361	0.976926	0.949356	0.925443	1.10624	1.01004	1.0921	2.3527	1.2074	1.09246	1.68213	0.725554	1.11226	0.581883	0.624247	0.646239	1.45749	1.07583	1.09192		1.71807	0.973348	1.09838	0.977136	0.941157	1.08171
PECAM1		0.60776	0.975888	0.820312	0.00904	0.311257	0.744641	0.676349	0.876902	0.876782	0.456443	0.152979	0.804846	0.630886	1.22025	1.59266	0.449491	0.378144		0.004519	0.017658	0.059798	0.141781	0.462421	0.931055	1.2719	0.797042
PLVAP	3.84376		2.52332	2.77206		0.78622							0.311321	2.54764	10.5011	40.9054	11.5532	8.39905	42.3964	35.1326	52.2112	55.4428	53.3864	123.041	0.737428	1.90711	0.366613
Cd36	2.31536	1.53428	0.161747	0.221964	2.36507	2.39771	0.137161	0.080767	0.308775	2.36707	1.35634	1.32246	0.105953	0.098386	0.129057		0.092764	0.086982	0.086203	0.048454	0.070375	0.110595	0.040585	0.110646	0.880732	1.27312	0.846144
CD34	0.239456	0.923734	1.22353	1.25106		0.397917	0.933348	0.9349	0.887279	1.33726	0.681348	0.219409	1.09965	0.867815	1.60464	1.40611	0.55332	0.447144		0.003461	0.019721	0.111128	0.16575	0.497234	0.876692	0.953003	1.1703
Col5a2	2.07351	2.29051	2.72787	1.84418	1.9319	1.74699	1.65796	1.54083	3.87263	2.72852	0.929876	1.78267	2.07656	2.15902	1.23766	1.50951	3.11411	4.05236	3.78095	4.35996	4.89408	5.7511	3.34918	2.84369	0.916984	1.38375	0.69927
FBN1							4.44713	9.78997	18.2524	7.25153	3.67697	7.5814	5.54892	8.34248		5.27519	13.0182	13.1163	16.2013	18.8181	22.075	25.3995	10.6211	10.3948	1.00481	1.26758	0.727613
DLL4	0.096627	0.668505	0.959332	1.00354	0.005053	0.124603	0.527222	0.66599	0.636275	0.311254	0.330093	0.093864	1.47423	1.49037	2.7185	3.77669	1.06273	1.2159		0.013936	0.073324	0.254405	0.774386	1.01508	0.969787	1.03009	1.00012
EphB2	1.04745	0.398424	0.761642	1.05398	1.04394	0.550257	0.735623	1.4593	1.99114	0.742764	0.429109	0.396438													0.905002	1.21241	0.882586
NTN4	0.299284	0.270132	1.04253	1.1433	0.358974	0.382134	0.651473	1.773	2.37373	0.841938	0.331589	0.53305													0.822209	1.20388	0.973916
LTBP4	2.24635		1.97814	1.93209	7.12274	2.33193		3.66021	5.06589	3.65315		1.71621													0.724795	1.24954	1.02566
Msr1	1.3376		1.12792	1.44417		1.1272	0.870628	1.01212	1.19796	2.14472	0.817126	1.17346													0.750888	1.17005	1.07907
CDH13	2.6324	1.65547	1.26036	1.54191	0.702078	1.88611	0.631503	0.717247	0.849079	1.2004	1.36878	1.30561	0.785122	1.1891	0.877214	1.27675	1.47892	1.86138	0.42655	0.458024	0.442867	1.12291	1.26306	1.95013	0.929529	0.970245	1.10023
Kit	0.29407	0.092689	0.293647	0.454249	0.017898	0.210106	0.323599	0.494647	0.612031	0.338402	0.225651	0.110167													0.963125	1.02416	1.01272
THBD	0.212185	0.131709	0.270902	0.361356	0.025611	0.235453	0.097884	0.455825	0.695469	0.218862	0.077054	0.06485													0.818405	1.09104	1.09056
